# Supplementary material for: A Novel Detection Method of Breast Cancer through a Simple Panel of Biomarkers
Source: Int J Mol Sci. 2022 Oct 9;23(19):11983. doi: 10.3390/ijms231911983 (PMC9570447; doi:10.3390/ijms231911983)
Supplement: Supplementary file 1 [file ijms-23-11983-s001.zip]

Archive with 1 entries (1 files):
- ijms-1943685-supplementary.pdf
